# Supplementary material for: Moonless night sky increases Isistius species (cookiecutter shark) and live human contact
Source: PLoS One. 2024 Feb 21;19(2):e0291852. doi: 10.1371/journal.pone.0291852 (PMC10880985; doi:10.1371/journal.pone.0291852)
Supplement: S1 Data — (XLSX) [file pone.0291852.s001.xlsx]

## Sheet: Sheet1
Swim start date	Total time	Departure time	BITE 1=yes	gender	SharkShield	GLOWlights	Channel name
			0=NO	0Ma1Fem	1Y 0N	1Y 0 N
1961-09-29	15:30:00	03:00:00	0	0	0	0	Kaiwi
1967-09-16	13:30:00	03:30:00	0	0	0	0
1972-09-13	16:15:00	02:30:00	0	0	0	0
1974-08-28	13:04:00	03:00:00	0	0	0
1979-05-30	16:50:00	02:00:00	0	0	0
1979-05-30	16:50:00	02:00:00	0	0	0
1994-09-28	15:21:00	01:57:00	0	1	0
2006-03-15	16:36:00	00:20:00	0	0	0	1
2006-09-11	15:55:00	01:00:00	0	0	0	1
2006-09-11	15:55:00	01:00:00	0	0	0	1
2007-09-16	15:15:00	00:15:00	0	0	0
2007-09-22	15:15:00	20:00:00	0	1	0
2007-09-22	15:00:00	20:00:00	0	1	0
2009-09-12	14:52:00	03:00:00	0	1
2010-04-24	12:55:00	04:04:00	0	0	0	1
2011-05-11	17:17:00	06:15:00	0	0	0	1
2011-05-11	17:17:00	06:15:00	0	1	0	1
2011-07-21	13:41:00	05:59:00	0	1
2011-11-29	12:07:00	07:36:00	0	1	1	1
2011-10-25	18:22:00	04:45:00	0	1	0	1
2011-10-21	12:10:00	04:54:00	0	0	1	1
2011-10-23	14:21:00	22:08:00	0	1	0	1
2012-02-25	22:23:00	17:59:00	0	0	0	1
2012-06-21	17:02:00	05:52:00	0	0
2012-08-05	23:30:00	18:30:00	0	0	1	1
2012-09-08	20:51:00	00:52:00	0	1
2012-10-12	13:04:00	03:40:00	0	0	1	1
2012-11-08	19:27:00	20:23:00	0	1
2012-12-02	1 day, 0:10:00	21:30:00	0	1	0	1
2013-08-17	14:43:00	21:50:00	0	1
2013-10-05	18:00:00	23:09:00	0	1
2014-09-15	16:50:00	16:00:00	0	1
2014-09-29	13:55:00	03:45:00	0	0	1	1
2014-10-04	14:42:00	21:15:00	0	0	0	1
2014-10-04	14:42:00	21:15:00	0	1	0	1
2014-10-27	17:28:00	00:00:00	0	0
2015-10-14	18:26:00	18:00:00	0	0	0	1
2016-03-21	23:18:00	22:30:00	0	0	1	1
2015-09-20	12:02:00	16:00:00	0	0	1	1
2016-04-09	17:27:00	21:05:00	0	1	1	1
2016-06-20	15:27:00	02:00:00	0	0	0	1
2016-04-09	17:27:00	21:05:00	0	1	1	1
2016-10-04	18:11:00	18:49:00	0	0	1	1
2016-07-10	17:24:00	02:00:00	0	0	1	1
2016-09-10	14:53:00	06:00:00	0	0	1	1
2016-10-04	13:50:00	16:30:00	0	0	1	1
2016-12-06	17:59:00	15:00:00	0	1	1	1
2017-02-23	17:54:00	17:44:00	0	0	1	1
2017-02-25	17:01:00	21:26:00	0	0	0	1
2017-02-25	18:08:00	21:26:00	0	0
2017-03-27	22:08:00	17:21:00	0	1	1	1
2017-05-19	23:54:00	17:27:00	0	1	1	1
2017-06-06	17:22:00	18:08:00	0	0	1	1
2017-07-09	14:28:00	18:15:00	0	1	1	1
2017-07-09	14:28:00	18:15:00	0	1	1	1
2017-07-23	17:54:00	22:06:00	0	1	1	1
2017-09-01	20:35:00	18:08:00	0	0	1	1
2017-09-03	19:43:00	18:08:00	0	0		1
2017-09-03	19:43:00	18:08:00	0	0		1
2018-04-26	20:12:00	17:30:00	0	0	1	1
2018-06-16	15:11:00	17:12:00	0	1	1	1
2018-06-30	15:19:00	17:38:00	0	0	1	1
2018-06-30	14:49:00	18:00:00	0	0	1	1
2018-08-18	14:09:00	18:02:00	0	0	1	1
2018-08-27	13:07:00	18:21:00	0	1	1	1
2018-10-18	17:51:00	18:24:00	0	0	1	1
2018-10-18	17:51:00	18:24:00	0	0	1	1
2019-04-08	13:06:00	00:00:00	0	0	1	1
2019-07-14	13:25:00	17:30:00	0	0	1	1
2019-08-04	14:56:00	16:38:00	0	0
2019-09-25	17:29:00	17:43:00	0	0	1	1
2019-04-06		18:00:00	1	0	1	1
2019-07-30		16:23:00	1	0	0	1
2019-03-22		18:00:00	1	0	0	1
2020-10-31	22:30:00	18:00:00	0	1	0	1
2020-10-31	22:02:00	18:00:00	0	0	0	1
2021-02-12	12:39:00	18:52:00	0	1	0	1
2021-03-11	14:27:00	03:03:00	0	1	0	0
2021-04-26	21:37:00	17:53:00	0	0
2021-05-22	15:41:00	17:12:00	0	1	1	1
2021-09-14	21:20:00	16:25:00	0	0	1	1
2021-09-29	14:11:00	18:00:00	0	0	1	1
2022-03-29	17:45:00	17:30:00	0	1	1	1
2022-04-27	18:03:00	17:50:00	0	0	1	1
2022-04-06	14:23:00	17:20:00	0	0	1	1
2022-04-27	18:50:00	20:20:00	0	1	1	1
2022-04-16	19:29:00	18:12:00	0	0	1	1
2022-06-18	14:48:00	17:00:00	0	1	1	1
2022-06-08	13:08:00	18:00:00	0	0	1	1
2022-06-04	14:38:00	18:45:00	0	1	0	1
2022-08-16	15:05:00	17:10:00	0	1	1	1
2022-08-15	15:04:00	17:12:00	0	0	1	1
2022-09-14	20:20:00	23:00:00	0	1	0	1
2022-09-30	15:47:00	19:19:00	0	0	0	1
2022-10-22	14:02:00	17:07:00	0	0
2023-01-18	1 day, 3:33:00	17:37:00	0	1	1	1
2023-03-19	14:49:00	17:58:00	1	0	1	1
2023-04-09	12:54:00	16:06:00	0	0	1	1
2023-04-17	15:51:00	18:42:00	0	0	1	1
2023-05-11	15:07:00	17:59:00	0	1	1	1
2023-06-04	14:18:00	17:57:00	0	0	1	1
2023-06-03	15:31:00	16:59:00	0	0	1	1
2023-06-07	12:12:00	18:33:00	0	0	1	1
2023-06-20	18:29:00	17:28:00	0	0	1	1
1970-04-25	20:08:00	00:00:00	0	0	0	0	Alenuihaha
2009-03-10	14:51:00	03:07:00	0	1	0	1
2009-09-11	16:10:00	21:00:00	0	1	0	0
2011-02-27	19:43:00	03:00:00	0	0	0	0
2009-03-16		15:30:00	1	0	0	1
2005-09-11	11:53:00	06:00:00	0	1	0	0	Kealaikahiki
2005-09-11	11:53:00	06:00:00	0	0	0	0
2005-09-11	11:53:00	06:00:00	0	1	0	0
2009-04-10	10:44:00	07:33:00	0	0	0	0
2009-04-10	10:24:00	07:33:00	0	0	0	0
2003-07-20	10:45:00	05:15:00	0	1	0	0	Kaulakahi
2003-07-20	10:45:00	05:15:00	0	0	0	0
2003-07-20	10:45:00	05:15:00	0	1	0	0
2003-07-20	10:45:00	05:15:00	0	0	0	0
2010-08-29	09:56:00	06:10:00	0	0	0	0
2012-04-14	09:25:00	06:05:00	0	0	0	0
2012-04-14	09:25:00	06:05:00	0	1	0	0
2012-04-14	09:25:00	06:05:00	0	0	0	0
2019-04-19	14:10:00	04:21:00	0	0	1	0
2019-04-19	14:10:00	04:21:00	0	0	1	0
2020-08-08	11:38:00	06:00:00	0	0	1	0
2020-08-08	11:38:00	06:00:00	0	0	1	0
2020-08-08	11:38:00	06:00:00	0	0	1	0
2020-08-08	11:38:00	06:00:00	0	1	1	0
2020-08-08	11:38:00	06:00:00	0	0	1	0
2020-08-08	14:28:00	06:08:00	0	0	0	0
2023-04-29	10:38:00	06:27:00	0	0	0	0
2023-04-29	10:38:00	06:27:00	0	0	0	0
2023-04-29	10:38:00	06:27:00	0	0	0	0
